# Supplementary material for: Early Circulating Edema Factor in Inhalational Anthrax Infection: Does It Matter?
Source: Microorganisms. 2024 Jan 31;12(2):308. doi: 10.3390/microorganisms12020308 (PMC10891819; doi:10.3390/microorganisms12020308)
Supplement: Supplementary file 1 [file microorganisms-12-00308-s001.zip]

Archive with 7 entries (7 files):
- Figure S1.pdf
- Figure S2.pdf
- Figure S3.pdf
- Figure S4.pdf
- Film2 EFvenus-60mn.avi
- Film2 EFvenusPA-60mn.avi
- Video S1.pdf
